# Supplementary material for: Temperament & Character account for brain functional connectivity at rest: A diathesis-stress model of functional dysregulation in psychosis
Source: Mol Psychiatry. 2023 Apr 4;28(6):2238–53. doi: 10.1038/s41380-023-02039-6 (PMC10611583; doi:10.1038/s41380-023-02039-6)
Supplement: Supplementary file 3 — Supplementary Table S1 [file 41380_2023_2039_MOESM3_ESM.xlsx]

## Sheet: Table 7-fMRI-TBSS
Table 2. Summary containing the coincidence identified between functional, structural and clinical information in the selected biclusters. Parentheses indicated a correlation below that of controls. Canonical areas are listed. Highly correlated networks are highlighted in blue. Differences between SZ and BP are distinguished. In particular, the parentheses in fMRI differences between BP and SZ in…	Functional, structural, and clinical features that distinguish the five functional connectivity groups.* Parentheses indicate			y groups. Parentheses indicate a correlation in casss less than in controls. Functional network components are listed along with known structural connections. Highly connected fMRI components are shown in blue. Distinguishing clinical features are shown for TCI, WERCAP, and SAPS/SANS for all cases together and by diagnosis of BP or SZ.
Set	Set Name	fMRI	fMRI BP vs SZ	DTI low FA	Components of the Canonical Network	Known Structural Connections	TCI	TCI-Profile	TCI BP	TCI SZ	WERCAP	WERCAP BP	WERCAP SZ	SAPS/SANS	SAPS/SANS BP	SAPS/SANS SZ
7.5	Avoidant - Anhedonic	FrontoParietal	Default-FrontoParietal (SZ)	Posterior Corona Radiata	intraparietal sulcus, ventral inferior temporal lobe, and localized regions of the lateral prefrontal cortex	anterior limb of internal capsule, superior longitudinal fasciculus	Nn				YMRS	YMRS	Wercap-Psychosis	AA22. Global Rating of Anhedonial / Asociality		AA22. Global Rating of Anhedonial / Asociality
		Default	Default-VentralAttn (SZ)	Inferior Cerebellar Peduncle	posterior cingulate cortex, precuneus, medial prefrontal cortex, angular gyrus	cingulum, inferior longitudinal fasciculus, anterior limb of internal capsule, inferrior occipital frontal fasciculus	H	Sensitive/Avoidant	Sensitive	Sensitive/Avoidant	SAPS-Global	SAPS-Global				AFA8. Global Rating of Affective Flattening
		VentralAttn	CinguloOperc-DorsalAttn (BP)	Fornix	bilateral ventrolateral prefrontal cortex and bilateral temporal-parietal junction	inferior longitudinal fasciculus, anterior limb of the internal capsule	R
		CinguloOperc	Visual-Visual (SZ)	Superior Corona Radiata	anterior insula/operculum, dorsal anterior cingulate cortex, and thalamus.	cingulum, external capsule, anterior limb of internal capsule, posterior thalamic radiation	pP	Fragile/Perfectionistic	Fragile	Fragile
		DorsalAttn		Anterior limb of internal capsule	visual motion area, frontal eye fields, superior parietal lobule, intraparietal sulcus, and ventral premotor cortex	superior longitudinal fasciculus	s	Disorganized	Disorganized/Moody	Disorganized
		Visual			middle temporal visual association area at the temporo-occipital junction	inferior longitudinal fasciculus	c / T
3.3	Sensitive-Disorganized	CinguloOperc	Default-FrontoParietal (SZ)	Superior Corona Radiata	anterior insula/operculum, dorsal anterior cingulate cortex, and thalamus.	cingulum, external capsule, anterior limb of internal capsule, posterior thalamic radiation	N				YMRS	YMRS	YMRS	BB25. Global Rating of Bizarre Behavior	BB25. Global Rating of Bizarre Behavior
		Default	Default-VentralAttn (SZ)	Inferior Cerebellar Peduncle	posterior cingulate cortex, precuneus, medial prefrontal cortex, angular gyrus	cingulum, inferior longitudinal fasciculus, anterior limb of internal capsule, inferrior occipital frontal fasciculus	H	Explosive/Sensitive	Explosive/Sensistive	Explosive/Methodical	SAPS-Global	SAPS-Global	SAPS-Global	PFTD34. Global Rating of Positive Formal Thought Disorder	PFTD34. Global Rating of Positive Formal Thought Disorder (Disorganized SAPS)
		DorsalAttn	Default-Default (SZ)	Middle Cerebellar Peduncle	visual motion area, frontal eye fields, superior parietal lobule, intraparietal sulcus, and ventral premotor corte	superior longitudinal fasciculus	rR				SANS-Global		SANS-Global	AFA8. Global Rating of Affective Flattening		AFA8. Global Rating of Affective Flattening
		FrontoParietal	CinguloOperc-DorsalAttn (SZ)		intraparietal sulcus, ventral inferior temporal lobe, and localized regions of the lateral prefrontal cortex	anterior limb of internal capsule, superior longitudinal fasciculus	pP	Fragile/Perfectionistic	Fragile	Fragile/Perfectionistic				A13. Global Rating of Alogia		A13. Global Rating of Alogia
		VentralAttn	CinguloOperc-Visual (SZ)		bilateral ventrolateral prefrontal cortex and bilateral temporal-parietal junction	inferior longitudinal fasciculus, anterior limb of the internal capsule	s	Disorganized	Disorganized	Disorganized						AA22. Global Rating of Anhedonial / Asociality
		Visual	CinguloOperc-VentralAttn (SZ)		middle temporal visual association area at the temporo-occipital junction	inferior longitudinal fasciculus	c									A25. Global Rating of Attention
		SMhand	DorsalAttn-Visual (SZ)		S1, M1, supplementary motor area (SMA), and thalamus	posterior limb of the internal capsule, corona radiata	T
		SMmouth	DorsalAttn-Smhand (SZ)		S1, M1, supplementary motor area (SMA), and thalamus	posterior limb of the internal capsule, corona radiata
		Striatum	SMhand-Smhand (SZ)		caudate, putamen, and ventral striatum.	internal capsule
		Auditory	SMhand-Smmouth (SZ)		Heschl’s gyrus, bilateral superior temporal gyri, and posterior insular cortex
		PerN	Striatum-Striatum (SZ)		lateral orbitofrontal, ventromedial temporal, temporal pole and subgenual anterior cingulate cortices; fusiform gyrus, rostral superior temporal sulcus; ventrolateral amygdala	inferior longitudinal fasciculus, anterior limb of the internal capsule, cingulum
		Salience	VentralAttn-VentralAttn (SZ)		limbic and prefrontal regions, amygdala, anterior insula, dorsal anterior cingulate cortex, ventral striatum	anterior midcingulate cortex, SMA, precentral and postcentral gyri, middle frontal gyrus, and bilateral cerebellar volumes
6.4	Asocial-Blocked	Auditory	Context-Visual (BP)	Anterior limb of internal capsule	Heschl’s gyrus, bilateral superior temporal gyri, and posterior insular cortex		N	Explosive/Sensitive	Explosive/Sensitive			Wercap-Psychosis		D13. Somatic Delusions	D13. Somatic Delusions
		CinguloOperc	DorsalAttn-Visual (BP)	Superior Corona Radiata	anterior insula/operculum, dorsal anterior cingulate cortex, and thalamus.	cingulum, external capsule, anterior limb of internal capsule, posterior thalamic radiation	H							A11. Blocking	A11. Blocking
		Context	PERN-Thalamus (BP)	Posterior Corona Radiata	parahippocampal cortex and the retrosplenial complex	cingulum. Inferior longitudinal fasciculus	rR								PFTD32. Distractible Speech
		(Default)	VentralAttn-Auditory (BP)	Superior Cerebellar Peduncle	posterior cingulate cortex, precuneus, medial prefrontal cortex, angular gyrus	cingulum, inferior longitudinal fasciculus, anterior limb of internal capsule, inferrior occipital frontal fasciculus	Pp	Perfectionistic/Fragile	Perfectionistic						AFA6. Inappropriate Affect
		DorsalAttn		Corpus Callosum	visual motion area, frontal eye fields, superior parietal lobule, intraparietal sulcus, and ventral premotor corte	superior longitudinal fasciculus	s									A25. Global Rating of Attention
		FrontoParietal			intraparietal sulcus, ventral inferior temporal lobe, and localized regions of the lateral prefrontal cortex	anterior limb of internal capsule, superior longitudinal fasciculus	c	Disorganized	Disorganized/Apathetic	Disorganized
		(VentralAttn)			bilateral ventrolateral prefrontal cortex and bilateral temporal-parietal junction	inferior longitudinal fasciculus, anterior limb of the internal capsule	T
		(Visual)			middle temporal visual association area at the temporo-occipital junction	inferior longitudinal fasciculus
		Smhand			S1, M1, supplementary motor area (SMA), and thalamus	posterior limb of the internal capsule, corona radiata
		PerN			lateral orbitofrontal, ventromedial temporal, temporal pole and subgenual anterior cingulate cortices; fusiform gyrus, rostral superior temporal sulcus; ventrolateral amygdala	inferior longitudinal fasciculus, anterior limb of the internal capsule, cingulum
		(Smmouth)			S1, M1, supplementary motor area (SMA), and thalamus	posterior limb of the internal capsule, corona radiata
		Striatum			caudate, putamen, and ventral striatum.	internal capsule
		Thalamus			thalamic nuclei, such as the lateral geniculate nucleus and the ventral posterior nuclei, subcortical brain regions	dorsal surface, and the external and internal medullary laminae, limbic system, ends of the anterior arches of the fornix
3.2	Fragile - Avolitional	(Auditory)	CinguloOperc-DorsalAttn (BP)	Anterior Corona Radiata	Heschl’s gyrus, bilateral superior temporal gyri, and posterior insular cortex		N	Explosive	Explosive/Sensistive	Explosive		SANS-Global	Wercap-Mania	AA17. Global Rating of Avolition / Apathy	AA17. Global Rating of Avolition / Apathy	AA17. Global Rating of Avolition / Apathy
		(CinguloOperc)	CinguloOperc-CinguloOperc (BP)	Posterior limb of internal capsule	anterior insula/operculum, dorsal anterior cingulate cortex, and thalamus.	cingulum, external capsule, anterior limb of internal capsule, posterior thalamic radiation	H		Methodical/Cautious				Wercap-Psychosis	H7. Global Ratings of Hallucinations		H7. Global Ratings of Hallucinations
		(Smhand)	Default-Default (BP)	Superior Cerebellar Peduncle	S1, M1, supplementary motor area (SMA), and thalamus	posterior limb of the internal capsule, corona radiata	r							D20. Global Rating of Delusions		D20. Global Rating of Delusions
		(Smmouth)	SMhand-Auditory (BP)	External capsule	S1, M1, supplementary motor area (SMA), and thalamus	posterior limb of the internal capsule, corona radiata	p	Fragile	Fragile	Fragile						A25. Global Rating of Attention
		(Striatum)	SMhand-Smhand (SZ)	Inferior Fronto Occipital Fasciculus	caudate, putamen, and ventral striatum.	internal capsule	s	Disorganized	Disorganized/Apathetic	Disorganized
		(Visual)	SMhand-Smmouth (SZ)	Inferior Longitudinal Fasciculus	middle temporal visual association area at the temporo-occipital junction	inferior longitudinal fasciculus	c
		DorsalAttn	VentralAttn-VentralAttn (SZ)	Superior Fronto Occipital Fasciculus	visual motion area, frontal eye fields, superior parietal lobule, intraparietal sulcus, and ventral premotor corte	superior longitudinal fasciculus	T
		(Default)	Visual-Smhand (BP)		posterior cingulate cortex, precuneus, medial prefrontal cortex, angular gyrus	cingulum, inferior longitudinal fasciculus, anterior limb of internal capsule, inferrior occipital frontal fasciculus
		FrontoParietal			intraparietal sulcus, ventral inferior temporal lobe, and localized regions of the lateral prefrontal cortex	anterior limb of internal capsule, superior longitudinal fasciculus
		PERN			lateral orbitofrontal, ventromedial temporal, temporal pole and subgenual anterior cingulate cortices; fusiform gyrus, rostral superior temporal sulcus; ventrolateral amygdala	inferior longitudinal fasciculus, anterior limb of the internal capsule, cingulum
		(VentralAttn)			bilateral ventrolateral prefrontal cortex and bilateral temporal-parietal junction	inferior longitudinal fasciculus, anterior limb of the internal capsule
		(Thalamus)			thalamic nuclei, such as the lateral geniculate nucleus and the ventral posterior nuclei, subcortical brain regions	dorsal surface, and the external and internal medullary laminae, limbic system, ends of the anterior arches of the fornix
10.5	Explosive - Inattentive	(CinguloOperc)	CinguloOperc-CinguloOperc (BP)	Anterior limb of internal capsule	anterior insula/operculum, dorsal anterior cingulate cortex, and thalamus.	cingulum, external capsule, anterior limb of internal capsule, posterior thalamic radiation	N	Explosive/Borderline	Explosive		Wercap-Psychosis	Wercap-Psychosis	SAPS-Global	A25. Global Rating of Attention		A25. Global Rating of Attention
		(Default)		Cingulum	posterior cingulate cortex, precuneus, medial prefrontal cortex, angular gyrus	cingulum, inferior longitudinal fasciculus, anterior limb of internal capsule, inferrior occipital frontal fasciculus	H				SAPS-Global					PFTD34. Global Rating of Positive Formal Thought Disorder
		(DorsalAttn)		Cingulate Gyrus associated Cingulum	visual motion area, frontal eye fields, superior parietal lobule, intraparietal sulcus, and ventral premotor corte	superior longitudinal fasciculus	r
		(Smhand)		Superior Longitudinal Fasciculus	S1, M1, supplementary motor area (SMA), and thalamus	posterior limb of the internal capsule, corona radiata	pP	Fragile/Perfectionistic	Fragile
		(Visual)		Superior Cerebellar Peduncle deccusation	middle temporal visual association area at the temporo-occipital junction	inferior longitudinal fasciculus	s	Disorganized	Disorganized	Disorganized
		(Context)		Posterior Thalamic Radiation	parahippocampal cortex and the retrosplenial complex	cingulum. Inferior longitudinal fasciculus	c
		FrontoParietal		genu Corpus Callosum	intraparietal sulcus, ventral inferior temporal lobe, and localized regions of the lateral prefrontal cortex	anterior limb of internal capsule, superior longitudinal fasciculus	T
		(PerN)		Inferior Cerebellar Peduncle	lateral orbitofrontal, ventromedial temporal, temporal pole and subgenual anterior cingulate cortices; fusiform gyrus, rostral superior temporal sulcus; ventrolateral amygdala	inferior longitudinal fasciculus, anterior limb of the internal capsule, cingulum
		Smmouth		Middle Cerebellar Peduncle	S1, M1, supplementary motor area (SMA), and thalamus	posterior limb of the internal capsule, corona radiata
		(VentralAttn)			bilateral ventrolateral prefrontal cortex and bilateral temporal-parietal junction	inferior longitudinal fasciculus, anterior limb of the internal capsule
