# Supplementary material for: Temperament & Character account for brain functional connectivity at rest: A diathesis-stress model of functional dysregulation in psychosis
Source: Mol Psychiatry. 2023 Apr 4;28(6):2238–53. doi: 10.1038/s41380-023-02039-6 (PMC10611583; doi:10.1038/s41380-023-02039-6)
Supplement: Supplementary file 4 — Supplementary Table S2 [file 41380_2023_2039_MOESM4_ESM.xlsx]

## Sheet: Table 6. Diferences
Table S2. Significant differences between BP and SZ functional conectivity. High Correlation indicates which disease displays higher values and % shows similar interactions but distinct higher correlation disease
Set	Network	Network	High Correlation	Repeated	pvalue
7.5	Default	FrontoParietal	SZ	**	E-07
	Default	VentralAttn	SZ	**	E-03
	CinguloOperc	DorsalAttn	BP	***	E-04	%
	Visual	Visual	SZ		E-04
3.3	Default	FrontoParietal	SZ	**	E-08
	Default	VentralAttn	SZ	**	E-03
	Default	Default	SZ	**	E-09
	CinguloOperc	DorsalAttn	SZ	***	E-03	%
	CinguloOperc	Visual	SZ		E-04
	CinguloOperc	VentralAttn	SZ		E-03
	DorsalAttn	Visual	SZ	**	E-08	%
	DorsalAttn	SMhand	SZ		E-03
	SMhand	SMhand	SZ	**	E-12
	SMhand	SMmouth	SZ	**	E-04
	Striatum	Striatum	SZ		E-14
	VentralAttn	VentralAttn	SZ		E-05
	None	VentralAttn	SZ		E-03
6.4	DorsalAttn	Visual	BP	**	E-05	%
	VentralAttn	Auditory	BP		E-05
	Context	Visual	BP		E-03
	PERN	Thalamus	BP		E-03
3.2	Default	Default	BP	**	E-03
	CinguloOperc	DorsalAttn	BP	***	E-03	%
	CinguloOperc	CinguloOperc	BP	**	E-05
	SMhand	Auditory	BP		E-06
	SMhand	SMhand	SZ	**	E-05
	SMhand	SMmouth	SZ	**	E-03
	Visual	SMhand	BP		E-05
	VentralAttn	VentralAttn	SZ		E-03
10.5	CinguloOperc	CinguloOperc	BP	**	E-05
	None	None	BP		E-03
