# Supplementary material for: Temperament & Character account for brain functional connectivity at rest: A diathesis-stress model of functional dysregulation in psychosis
Source: Mol Psychiatry. 2023 Apr 4;28(6):2238–53. doi: 10.1038/s41380-023-02039-6 (PMC10611583; doi:10.1038/s41380-023-02039-6)
Supplement: Supplementary file 5 — Supplementary Table S3 [file 41380_2023_2039_MOESM5_ESM.xlsx]

## Sheet: Table 2. TCI
Table S3. Dissection of functional connectivity into personality profiles. Results from all SZ+BP, BP, and SZ within each connectivity group.
ALL SZ - BP	All Data	Others-Controls	p-value	TCI profiles	Profile name	All BP	Others-Controls	All BP vs Other-Controls	TCI profiles	Profile name	All SZ	Others-Controls	All SZ vs Other-Controls	TCI profiles	Profile name
NS	2.99621	2.75167	0.0244	N	Explosive	3.04227	2.75167	0.0178	N	Explosive/Sensitive	2.93542	2.75167	0.133	N	Explosive
HA	3.10661	2.41167	8.1e-05	H		3.14949	2.41167	0.000701	H		3.05	2.41167	0.000285	H
RD	3.1838	3.39	0.0874	r		3.20783	3.39	0.22	rR		3.15208	3.39	0.0656	r
P	3.47966	3.71833	0.0784	p	Fragile	3.4248	3.71833	0.0445	p	Fragile	3.55208	3.71833	0.327	p	Fragile
SD	3.3332	3.84333	0.00108	s	Disorganized	3.36782	3.84333	0.00639	s	Disorganized	3.2875	3.84333	0.00137	s	Disorganized
CO	3.80447	4.11867	0.00718	c		3.92149	4.11867	0.113	c		3.65	4.11867	0.000784	c
ST	2.94804	2.48111	0.00851	T		2.67825	2.48111	0.283	T		3.30417	2.48111	4.17e-05	T
Biclusters SZ+BP					Profile name	BP in the bicluster					SZ in the bicluster
B_7.5 *	Bicluster SZ+BP	Others-Controls	p-value	Profile		Bic BP	Others-Controls	Bicluster BP vs Other-Controls	Profile		Bic SZ	Others-Controls	Bicluster SZ vs Other-Controls	Profile
NS	2.75777	2.75167	0.97	Nn	Sensitive/Cautious	2.79167	2.75167	0.853	Nn	Sensitive	2.71708	2.75167	0.862	Nn	Explosive/Sensistive/
HA	3.34545	2.41167	0.000388	H		3.56667	2.41167	0.000845	H		3.08	2.41167	0.0418	H	Methodical/Cautious
RD	3.53201	3.39	0.461	R		3.79167	3.39	0.106	R		3.22042	3.39	0.512	Rr
P	3.62746	3.71833	0.652	pP	Fragile/Perfectionistic	3.575	3.71833	0.595	p	Fragile	3.69042	3.71833	0.921	pP	Fragile
SD	3.14795	3.84333	0.00404	s	Disorganized	3.06	3.84333	0.00959	s	Disorganized/Moody	3.2535	3.84333	0.0422	s	Disorganized
CO	3.87	4.11867	0.172	c		4.1	4.11867	0.93	cC		3.594	4.11867	0.0332	c
ST	2.83371	2.48111	0.158	T		2.72222	2.48111	0.436	T		2.9675	2.48111	0.126	T
B_3.3 *	Bicluster SZ+BP	Others-Controls	p-value			Bic BP	Others-Controls	Bicluster BP vs Other-Controls	Profile		Bic SZ	Others-Controls	Bicluster SZ vs Other-Controls	Profile
NS	2.98542	2.75167	0.0786	N	Explosive/Sensitive	3.17333	2.75167	0.0059	N	Explosive/Sensitive	2.70354	2.75167	0.782	Nn	Methodical/Explosive
HA	2.946	2.41167	0.00762	H		2.92667	2.41167	0.034	H		2.975	2.41167	0.0199	H
RD	3.24408	3.39	0.32	rR		3.32	3.39	0.68	rR		3.13021	3.39	0.169	r
P	3.61008	3.71833	0.439	pP	Fragile/Perfectionistic	3.54	3.71833	0.316	p	Fragile	3.71521	3.71833	0.988	pP	Fragile/Perfectionistic
SD	3.2547	3.84333	0.00127	s	Disorganized	3.248	3.84333	0.00463	s	Disorganized	3.26475	3.84333	0.0093	s	Disorganized
CO	3.7156	4.11867	0.00873	c		3.84533	4.11867	0.0859	c		3.521	4.11867	0.00278	c
ST	2.97617	2.48111	0.0113	T		2.82	2.48111	0.0815	T		3.21042	2.48111	0.00725	T
B_6.4 *	Bicluster SZ+BP	Others-Controls	p-value			Bic BP	Others-Controls	Bicluster BP vs Other-Controls	Profile		Bic SZ	Others-Controls	Bicluster SZ vs Other-Controls	Profile
NS	3.24444	2.75167	0.00388	N	Explosive/Sensitive	3.66	2.75167	2.17e-05	N	Explosive/Sensitive	2.725	2.75167	0.909
HA	2.76111	2.41167	0.244	H		2.64	2.41167	0.522	H		2.9125	2.41167	0.183
RD	3.36667	3.39	0.917	rR		3.4	3.39	0.967	rR		3.325	3.39	0.824
P	3.88889	3.71833	0.437	Pp	Perfectionistic/Fragil	3.92	3.71833	0.457	P	Perfectionistic	3.85	3.71833	0.694
SD	3.54889	3.84333	0.174	s	Disorganized	3.516	3.84333	0.221	s	Disorganized/Apathetic	3.59	3.84333	0.404	s	Disorganized
CO	3.59556	4.11867	0.00618	c		3.528	4.11867	0.0113	c		3.68	4.11867	0.0935	c
ST	3.07407	2.48111	0.0429	T		2.5	2.48111	0.946	Tt		3.79167	2.48111	0.000431	T
B_3.2 *	Bicluster SZ+BP	Others-Controls	p-value			Bic BP	Others-Controls	Bicluster BP vs Other-Controls	Profile		Bic SZ	Others-Controls	Bicluster SZ vs Other-Controls	Profile
NS	2.96803	2.75167	0.0402	N	Explosive	2.86917	2.75167	0.381	Nn	Explosive/Sensistive/	3.08667	2.75167	0.00895	N	Explosive
HA	3.24192	2.41167	2.72e-05	H		3.26019	2.41167	0.000884	H	Methodical/Cautious	3.22	2.41167	0.000128	H
RD	3.19722	3.39	0.135	r		3.27824	3.39	0.51	rR		3.1	3.39	0.0614	r
P	3.27328	3.71833	0.00497	p	Fragile	3.19824	3.71833	0.00404	p	Fragile	3.36333	3.71833	0.0739	p	Fragile
SD	3.28661	3.84333	0.00154	s	Disorganized	3.33656	3.84333	0.0143	s	Disorganized/Apathetic	3.22667	3.84333	0.00198	s	Disorganized
CO	3.91907	4.11867	0.077	c		4.04941	4.11867	0.61	cC		3.76267	4.11867	0.0148	c
ST	2.79239	2.48111	0.0876	T		2.48605	2.48111	0.982	Tt		3.16	2.48111	0.00151	T
B_10_5	Bicluster SZ+BP	Others-Controls	p-value			Bic BP	Others-Controls	Bicluster BP vs Other-Controls			Bic SZ	Others-Controls	Bicluster SZ vs Other-Controls
NS	3.18333	2.75167	0.00547	N	Explosive	3.4	2.75167	0.000986	N	Explosive	2.99375	2.75167	0.203
HA	3.01	2.41167	0.00855	H		3.25714	2.41167	0.00626	H		2.79375	2.41167	0.161
RD	3.15	3.39	0.132	r		3.05	3.39	0.129	r		3.2375	3.39	0.46
P	3.66	3.71833	0.717	pP	Fragile/Perfectionistic	3.5	3.71833	0.38	p	Fragile	3.8	3.71833	0.732
SD	3.32	3.84333	0.00495	s	Disorganized	3.28	3.84333	0.0175	s	Disorganized	3.355	3.84333	0.0369	s	Disorganized
CO	3.708	4.11867	0.00567	c		3.73143	4.11867	0.0372	c		3.6875	4.11867	0.0263	c
ST	3.18667	2.48111	0.0026	T		2.94762	2.48111	0.0685	T		3.39583	2.48111	0.00222	T
Notice that overall BP is higher in N and H and lower in s [NHs], Sz is higher in H and T and lower in sc [HscT] to controls, in agreement with prior work including metaanalyses except r is usually low in Schizophrenia, as it is here but not significantly so
Notice that Biclusters of SZ and BP based on TCI are 5, and these are not exactly the same 5 groups of sets as based on connectivity [their joint associations would be interesting and informative]
B7.5 and B5.1 are mainly high in Neuroticism (high H and low s) consistently across the two clusters, such high H and low s is typical of mood disorders like Bipolar
B3.3 and B10.2 are consistently disorganized (scT), which is typical of schizotypal spectrum in general; they are more sensitive in temperament (NHR) than controls
B6.4 and B7.1 are consistently both high in Novelty Seeking (N) and disorganized/schizotypal (scT) in character
B3.2 are consistently both high in approach-avoidance conflicts (NH), low in Persistence (p) so fragile/not resilient, and disorganized/schizotypal (scT) in character
B 10.5 is explosive/borderline (NHr) in temperament and disorganized/schizotypal (scT) in character
Notice that this heterogeneity within each subgraph based on TCI is evidence of multifinality of personality in relation to subtypes of psychosis (BP vs Sz)
