# Supplementary material for: Temperament & Character account for brain functional connectivity at rest: A diathesis-stress model of functional dysregulation in psychosis
Source: Mol Psychiatry. 2023 Apr 4;28(6):2238–53. doi: 10.1038/s41380-023-02039-6 (PMC10611583; doi:10.1038/s41380-023-02039-6)
Supplement: Supplementary file 6 — Supplementary Table S4 [file 41380_2023_2039_MOESM6_ESM.xlsx]

## Sheet: Table_4_Global-SAPS-SANS
Table S4. Dissection of the functional connectivity into Global SAPS and SANS categories. Results from all SZ+BP, BP, and SZ within each connectivity group.
			SZ+BP					BP					SZ
Global SAPS and SANS categories	G_7.5	G_3.3	G_6.4	G_3.2	G_10.5	G_7.5	G_3.3	G_6.4	G_3.2	G_10.5	G_7.5	G_3.3	G_6.4	G_3.2	G_10.5
H7. Global Ratings of Hallucinations	0.0317	0.0516	0.821	0.0192	0.0576	0.412	0.809	0.194	0.763	0.76	0.013	0.00112	0.226	7.35e-05	0.0122
D20. Global Rating of Delusions	0.0518	0.042	0.487	0.000845	0.241	0.272	0.301	0.867	0.462	0.617	0.0714	0.0162	0.179	2.81e-06	0.0261
BB25. Global Rating of Bizarre Behavior	0.314	0.0562	0.739	0.348	0.912	0.261	0.0378	0.837	0.168	0.707	0.747	0.461	0.423	0.951	0.822
PFTD34. Global Rating of Positive Formal Thought Disorder	0.261	0.00907	0.581	0.0629	0.0291	0.347	0.0213	0.983	0.238	0.608	0.476	0.0591	0.355	0.0586	0.00416
AFA8. Global Rating of Affective Flattening	0.103	0.00348	0.979	0.902	0.793	0.324	0.71	0.495	0.134	0.182	0.000404	1.93e-07	0.347	0.118	0.405
A13. Global Rating of Alogia	0.741	0.00122	0.486	0.26	0.929	0.493	0.239	0.191	0.165	0.425	0.806	3.81e-07	0.588	0.744	0.549
AA17. Global Rating of Avolition / Apathy	0.23	0.203	0.95	9.18e-05	0.946	0.385	0.7	0.711	0.048	0.138	0.376	0.0683	0.721	9.31e-06	0.185
AA22. Global Rating of Anhedonial / Asociality	0.00571	0.0147	0.221	0.125	0.959	0.117	0.53	0.398	0.109	0.943	0.00844	0.000245	0.36	0.411	0.882
A25. Global Rating of Attention	0.159	0.217	0.393	0.0193	0.0184	0.14	0.299	0.244	0.961	0.94	0.598	0.00023	0.00477	0.000218	0.0003
