# Supplementary material for: Temperament & Character account for brain functional connectivity at rest: A diathesis-stress model of functional dysregulation in psychosis
Source: Mol Psychiatry. 2023 Apr 4;28(6):2238–53. doi: 10.1038/s41380-023-02039-6 (PMC10611583; doi:10.1038/s41380-023-02039-6)
Supplement: Supplementary file 7 — Supplementary Table S5 [file 41380_2023_2039_MOESM7_ESM.xlsx]

## Sheet: Table 5. Detailed-SAPS SANS
			Table S5. Specific clinical phenotypes. Results from all SZ+BP, BP, and SZ within each connectivity group. Significant values were highligted in blue.
						SZ + BP					BP					SZ
				G_7.5	G_3.3	G_6.4	G_3.2	G_10.5	G_7.5	G_3.3	G_6.4	G_3.2	G_10.5	G_7.5	G_3.3	G_6.4	G_3.2	G_10.5
saps1			H1. Auditory Hallucinations	0.309	0.533	0.892	0.0185	0.241	0.293	0.0862	0.291	0.327	0.266	0.0091	0.00281	0.137	1.15e-05	0.00609
saps2			H2. Voices Commenting	0.64	0.755	0.234	0.0154	0.942	0.407	0.176	0.356	0.267	0.319	0.12	0.0406	0.451	1.23e-05	0.414
saps3			H3. Voices Conversing	0.935	0.507	0.751	0.000849	0.708	0.463	0.202	0.463	0.444	0.418	0.519	0.647	0.704	6.78e-08	0.208
saps4			H4 Somatic or Tactile Hallucinations	0.0184	0.0734	0.902	0.155	0.522	0.0158	0.279	0.427	0.62	0.896	0.236	0.0465	0.268	0.0666	0.42
saps5			H5. Olfactory Hallucinations	0.194	0.191	0.543	0.953	0.658	0.7	0.437	0.637	0.428	0.292	0.0225	0.134	0.7	0.475	0.64
saps6			H6. Visual Hallucinations	0.0139	0.148	0.693	0.294	0.432	0.378	0.392	0.394	0.853	0.636	0.00226	0.0955	0.693	0.138	0.483
saps7			H7. Global Ratings of Hallucinations	0.0317	0.0516	0.821	0.0192	0.0576	0.412	0.809	0.194	0.763	0.76	0.013	0.00112	0.226	7.35e-05	0.0122
saps8			D8. Persecutory Delusions	0.202	0.193	0.208	0.224	0.386	0.983	0.938	0.845	0.242	0.289	0.0547	0.0184	0.0676	0.00755	0.0333
saps9			D9. Delusions of Jealousy	0.337	0.203	0.884	0.985	0.0247	0.596	0.347	0.585	0.357	0.0606	0.055	0.186	0.669	0.404	0.0758
saps10			D10. Delusions of Guilt or sin	0.613	0.381	0.634	0.0912	0.531	0.709	0.487	0.713	0.0173	0.658	0.733	0.594	0.764		0.658
saps11			D11. Grandiose Delusions	0.0116	0.255	0.591	0.0121	0.988	0.0399	0.328	0.851	0.0315	0.364	0.0677	0.437	0.532	0.0153	0.42
saps12			D12. Religious Delusions	0.0264	0.283	0.634	0.938	0.531	0.782	0.607	0.713	0.571	0.658	0.000442	0.0367	0.764	0.68	0.658
saps13			D13. Somatic Delusions	0.708	0.0843	0.000683	0.428	0.642	0.782	0.0286	6.64e-06	0.571	0.743	0.801			0.582	0.743		D13. Somatic Delusions
saps14			D14. Delusions of References	0.177	0.81	0.688	0.00194	0.715	0.432	0.172	0.386	0.357	0.357	0.00479	0.0531	0.688	1e-07	0.167		A11. Blocking
saps15			D15. Delusions of Being Controlled	1	0.788	0.38	0.0323	0.394	0.53	0.292	0.497	0.419	0.509	0.509	0.416	0.579	0.000356	0.0745
saps16			D16. Delusions of Mind Reading	0.433	0.135	0.342	0.257	0.928	0.53	0.349	0.461	0.569	0.44	0.069	0.000681	0.548	0.0346	0.543
saps17			D17. Thought Broadcasting	0.454	0.532	0.49	0.389	0.0105	0.58	0.472	0.639	0.419	0.743	0.613	0.0729	0.105	0.0761	7.45e-05
saps18			D18. Thought Insertion	0.0236	0.415	0.323	0.0383	0.966	0.56	0.297	0.444	0.381	0.425	5.58e-05	0.0136	0.532	0.000288	0.484
saps19			D19. Thought Withdrawal	0.855	0.419	0.529	0.0113	0.992	0.65	0.398	0.626		0.615	0.825	0.813	0.691	0.000169	0.622
saps20			D20. Global Rating of Delusions	0.0518	0.042	0.487	0.000845	0.241	0.272	0.301	0.867	0.462	0.617	0.0714	0.0162	0.179	2.81e-06	0.0261
saps21			BB21. Clothing and Appearance	0.0731	0.25	0.403	0.495	0.27	0.433	0.412	0.517	0.837	0.435	0.042	0.273	0.596	0.232	0.435
saps22			BB22. Social and Sexual Behavior	0.518	0.852	0.543	0.167	0.423	0.694	0.463	0.637	0.255	0.571	0.174	0.574	0.7	0.164	0.571
saps23			BB23. Aggressive and Agitated Behavior	0.383	0.0382	0.922	0.793	0.434	0.202	0.0308	0.692	0.46	0.487	0.922	0.301	0.509	0.18	0.614
saps24			BB24. Repetitive or Stereotyped Behavior
saps25			BB25. Global Rating of Bizarre Behavior	0.314	0.0562	0.739	0.348	0.912	0.261	0.0378	0.837	0.168	0.707	0.747	0.461	0.423	0.951	0.822
saps26			PFTD26. Derailment	0.0446	0.282	0.623	0.0805	0.517	0.00386	0.126	0.703	0.0136	0.647	0.801	0.693	0.756		0.647
saps27			PFTD27. Tangetiality	0.937	0.0987	0.501	0.749	0.0149	0.777	0.18	0.602	0.766	0.658	0.663	0.134	0.671	0.475	0.000171
saps28			PFTD28. Incoherence	0.594	0.538	0.616	0.661	0.238	0.694	0.607	0.697	0.571	0.743	0.719	0.134	0.751	0.294	0.0551
saps29			PFTD29. Illogicality	0.601	0.364	0.623	0.0483	0.128	0.7	0.472	0.703		0.743	0.725	0.582	0.756	0.0039	0.0181
saps30			PFTD30. Circumstantiality	0.407	0.00367	0.545	0.719	0.184	0.158	0.00199	0.639	0.877	0.0262	0.725	0.0111	0.702	0.442	0.64
saps31			PFTD31. Pressure of Speech	0.544	0.821	0.568	0.36	0.452	0.654	0.541	0.658	0.115	0.595	0.683	0.616	0.718	0.582	0.595
saps32			PFTD32. Distractible Speech	0.171	0.542	0.214	0.0729	0.744	0.825	0.378	0.0488	0.871	0.451	0.0656	0.875	0.609	0.00545	0.273
saps33			PFTD33. Clanging
saps34			PFTD34. Global Rating of Positive Formal Thought Disorder	0.261	0.00907	0.581	0.0629	0.0291	0.347	0.0213	0.983	0.238	0.608	0.476	0.0591	0.355	0.0586	0.00416
sans1			AFA1. Unchanging Facial Expression	0.0771	0.00272	0.237	0.944	0.491	0.446	0.775	0.359	0.138	0.298	0.000573	1.29e-08	0.454	0.235	0.989
sans2			AFA2. Decreased Spontaneous Movements	0.708	0.127	0.724	0.428	0.642	0.782		0.785	0.571	0.743	0.801	0.0111	0.824	0.582	0.743
sans3			AFA3. Paucity of Expressive Gestures	0.296	0.000215	0.406	0.356	0.99	0.596		0.52	0.229	0.489	0.0362	5.81e-12	0.599	0.844	0.515
sans4			AFA4. Poor Eye Contact	0.0464	0.00863	0.636	0.563	0.641	0.428	0.403	0.23	0.264	0.269	0.000101	4.36e-05	0.426	0.0701	0.698
sans5			AFA5. Affective Nonresponsivity	0.705	0.273	0.552	0.181	0.434	0.694	0.607	0.645	0.338	0.58	0.331	0.022	0.707	0.352	0.58
sans6			AFA6. Inappropriate Affect	0.528	0.617	0.057	0.881	0.337	0.641	0.348	0.00754	0.444	0.658	0.67	0.594	0.764	0.42	0.0889
sans7			AFA7. Lack of Vocal Inflections	0.0898	0.00714	0.406	0.983	0.99	0.635	0.607	0.52	0.297	0.489	0.00237	4.11e-07	0.599	0.363	0.515
sans8			AFA8. Global Rating of Affective Flattening	0.103	0.00348	0.979	0.902	0.793	0.324	0.71	0.495	0.134	0.182	0.000404	1.93e-07	0.347	0.118	0.405
sans9			A9. Poverty of Speech	0.772	0.0217	0.412	0.575	0.937	0.549	0.607	0.525	0.229	0.494	0.829	1.04e-05	0.604	0.83	0.599
sans10			A10. Poverty of Content of Speech	0.733	0.742	0.592	0.422	0.48	0.725	0.607	0.678	0.419	0.618	0.381	0.247	0.735	0.129	0.618
sans11			A11. Blocking	0.708	0.0843	0.000683	0.428	0.642	0.782	0.0286	6.64e-06	0.571	0.743	0.801			0.582	0.743
sans12			A12. Increased Latency of Response	0.399	0.0388	0.634	0.285	0.531	0.782		0.713	0.444	0.658	0.126	0.00047	0.764	0.457	0.658
sans13			A13. Global Rating of Alogia	0.741	0.00122	0.486	0.26	0.929	0.493	0.239	0.191	0.165	0.425	0.806	3.81e-07	0.588	0.744	0.549
sans14			AA14. Grooming and Hygiene	0.223	0.607	0.721	0.00239	0.587	0.796	0.538	0.36	0.208	0.289	0.035	0.108	0.603	6.61e-05	0.803
sans15			AA15. Inpersistence at Work or School	0.357	0.424	0.74	0.00145	0.407	0.316	0.436	0.854	0.0548	0.206	0.77	0.656	0.756	0.00113	0.959
sans16			AA16. Physical Anergia		0.122	0.321	0.251	0.959	0.399	0.328	0.674	0.749	0.226	0.331	0.101	0.266	0.139	0.288
sans17			AA17. Global Rating of Avolition / Apathy	0.23	0.203	0.95	9.18e-05	0.946	0.385	0.7	0.711	0.048	0.138	0.376	0.0683	0.721	9.31e-06	0.185
sans18			AA18. Recreational Interest and Activities	0.374	0.000124	0.991	0.496	0.562	0.211	0.00142	0.758	0.885	0.709	0.974	0.000197	0.711	0.196	0.611
sans19			AA19. Sexual Activity	0.0317	0.00373	0.491	0.22	0.831	0.377	0.0568	0.665	0.432	0.505	0.0171	0.00246	0.573	0.225	0.298
sans20			AA20. Ability to Feel Intimacy and Closeness	0.000622	0.473	0.266	0.0652	0.737	0.00102	0.683	0.263	0.103	0.991	0.0531	0.444	0.691	0.152	0.608
sans21			AA21. Relations with Friends and Peers	0.00262	0.443	0.0956	0.148	0.615	0.26	0.24	0.196	0.339	0.876	0.000346	0.00721	0.29	0.171	0.554
sans22			AA22. Global Rating of Anhedonial / Asociality	0.00571	0.0147	0.221	0.125	0.959	0.117	0.53	0.398	0.109	0.943	0.00844	0.000245	0.36	0.411	0.882
sans23			A23. Social Inattentiveness	0.527	0.0561	0.254	0.438	0.481	0.419	0.216	0.377	0.594	0.317	0.0799	1.35e-05	0.47	0.101	0.97
sans24			A24. Inattentiveness During Mental Status Testing	0.083	0.707	0.586	0.0148	0.0141	0.129	0.246	0.229	0.836	0.933	0.336	0.0308	0.0184	0.00023	0.000281
sans25			A25. Global Rating of Attention	0.159	0.217	0.393	0.0193	0.0184	0.14	0.299	0.244	0.961	0.94	0.598	0.00023	0.00477	0.000218	0.0003
