# Supplementary material for: Temperament & Character account for brain functional connectivity at rest: A diathesis-stress model of functional dysregulation in psychosis
Source: Mol Psychiatry. 2023 Apr 4;28(6):2238–53. doi: 10.1038/s41380-023-02039-6 (PMC10611583; doi:10.1038/s41380-023-02039-6)
Supplement: Supplementary file 8 — Supplementary Table S6 [file 41380_2023_2039_MOESM8_ESM.xlsx]

## Sheet: Table 3. WERCAP-YMRS
Table S6. Dissection of the functional connectivity into global clinical sympthoms. ANOVA Statistics indicates groups vs "others", where "others - controls" or "others - BP -SZ" . Results from all SZ+BP, BP, and SZ within each connectivity group.
ALL SZ - BP						Others - Controls									Others - BP - SZ				SZ vs BP
All BP and SZ	All Data	Others-Controls	fold	p-value	All BP	Others-Controls	fold	All BP vs Other-Controls	All SZ	Others-Controls	fold	All SZ vs Other-Controls		All Data	Others	fold	Bic SZ+BP vs Others	All BP	All SZ	All SZ vs All BP
Wercap-Mania	18.6452	5.07692	3.67253	1.36e-59	23.4545	5.07692	4.61983	2.79e-83	15.28	5.07692	3.0097	4.57e-23		18.6452				23.4545	15.28	3.97e-14
Wercap-Psychosis	11.7581	0.615385	19.1069	8.16e-39	7.06061	0.615385	11.4735	7.95e-20	19.84	0.615385	32.24	1.07e-71		11.7581				7.06061	19.84	5.37e-28
YMRS	2.90323	0		7.15e-08	3.45455	0		1.47e-09	1.84	0		0.000124		2.90323				3.45455	1.84	0.00523
SAPS-Global	2.25806	0.192308	11.7419	6.06e-08	1.9697	0.192308	10.2424	2.16e-06	3	0.192308	15.6	3.85e-09		2.25806				1.9697	3	0.0712
SANS-Global	4.1129	0.807692	5.09217	2.83e-12	2.87879	0.807692	3.56421	4.39e-06	6.4	0.807692	7.92381	2.57e-20		4.1129				2.87879	6.4	5.38e-07
Biclusters SZ+BP	Biclusters SZ+BP				BP in the bicluster				SZ in the bicluster					Biclusters SZ+BP vs Others-BP-SZ				Bic BP vsBic SZ
B_7.5	Bicluster SZ+BP	Others-Controls	fold	p-value	Bic BP	Others-Controls	fold	Bicluster BP vs Other-Controls	Bic SZ	Others-Controls	fold	Bicluster SZ vs Other-Controls		Bicluster SZ+BP	Others	fold	Bic SZ+BP vs Others	Bic BP	Bic SZ	Bic SZ vs Bic BP
Wercap-Mania	17.5455	4.4	3.9876	8.42e-23	24	4.4	5.45455	6.5e-34	9.8	4.4	2.22727	0.000521		17.5455	14.2208	1.23379	0.0267	24	9.8	3.5e-08
Wercap-Psychosis	13.6364	0.533333	25.5682	8.68e-33	4.66667	0.533333	8.75	8.33e-09	24.4	0.533333	45.75	1.24e-74		13.6364	7.72727	1.76471	2.45e-05	4.66667	24.4	1.28e-13
YMRS	5	0.5	10	1.01e-10	5.5	0.5	11	3.34e-13	2.4	0.5	4.8	0.000182		5	2.19481	2.27811	7.07e-05	5.5	2.4	0.0493
SAPS-Global	3.09091	0.166667	18.5455	1.54e-08	3	0.166667	18	1.81e-07	3.2	0.166667	19.2	1.34e-07		3.09091	1.44156	2.14414	0.00677	3	3.2	0.896
SANS-Global	4.36364	0.7	6.23377	1.72e-09	3	0.7	4.28571	0.000364	6	0.7	8.57143	2.44e-13		4.36364	2.96104	1.47368	0.0734	3	6	0.0649
B_3.3
Wercap-Mania	18.4815	4.4	4.20034	4.13e-42	24.6	4.4	5.59091	5.1e-63	13	4.4	2.95455	4.81e-10		18.4815	12.9344	1.42886	4.05e-12	24.6	BIC-SCZ	5.66e-11
Wercap-Psychosis	11.1481	0.533333	20.9028	2.6e-31	7.46667	0.533333	14	1.08e-17	18.9	0.533333	35.4375	1.11e-52		11.1481	7.27869	1.53161	1.23e-06	7.46667	13	1.44e-09
YMRS	3.96296	0.5	7.92593	6.11e-10	4.2	0.5	8.4	4.82e-11	2.5	0.5	5	6.88e-06		3.96296	1.55738	2.54464	1.16e-06	4.2	18.9	0.0898
SAPS-Global	2.7037	0.166667	16.2222	2.12e-09	2.6	0.166667	15.6	1.02e-07	3.4	0.166667	20.4	4.37e-10		2.7037	1.18033	2.29064	5.61e-05	2.6	2.5	0.394
SANS-Global	4.51852	0.7	6.45503	2.48e-12	2.6	0.7	3.71429	0.000167	8.3	0.7	11.8571	5.8e-25		4.51852	2.52459	1.7898	2.18e-05	2.6	3.4	3.48e-07
B_6.4
Wercap-Mania	16.2	4.4	3.68182	1.28e-23	24.4	4.4	5.54545	8.97e-35	10	4.4	2.27273	0.00107		16.2	14.4359	1.1222	0.0184	24.4	10	9.62e-09
Wercap-Psychosis	10.5	0.533333	19.6875	4.29e-33	8.6	0.533333	16.125	1.37e-20	15.5	0.533333	29.0625	2.74e-40		10.5	8.20513	1.27969	0.0209	8.6	15.5	0.00978
YMRS	1.8	0.5	3.6	0.0163	1.4	0.5	2.8	0.0521	1.5	0.5	3	0.0523		1.8	2.78205	0.647005	0.357	1.4	1.5	0.919
SAPS-Global	1.2	0.166667	7.2	0.000976	1.2	0.166667	7.2	0.00813	1.5	0.166667	9	0.00273		1.2	1.70513	0.703759	0.591	1.2	1.5	0.766
SANS-Global	2.8	0.7	4	2.66e-05	2.4	0.7	3.42857	0.00546	4	0.7	5.71429	6.18e-06		2.8	3.17949	0.880645	0.959	2.4	4	0.325
B_3.2
Wercap-Mania	18.7143	4.4	4.25325	4.44e-52	22.3889	4.4	5.08838	9.4e-56	16.8	4.4	3.81818	1.85e-25		18.7143	11.9434	1.56691	7.82e-17	22.3889	16.8	5.13e-05
Wercap-Psychosis	12.1714	0.533333	22.8214	8.2e-37	5.77778	0.533333	10.8333	2.19e-15	21.4667	0.533333	40.25	1.17e-72		12.1714	6.01887	2.02221	2.51e-14	5.77778	21.4667	1.7e-24
YMRS	2.4	0.5	4.8	1.53e-06	3.44444	0.5	6.88889	7.3e-09	1.4	0.5	2.8	0.00979		2.4	2.64151	0.908571	0.0429	3.44444	1.4	0.00539
SAPS-Global	2.17143	0.166667	13.0286	4.64e-07	1.88889	0.166667	11.3333	7.53e-06	2.8	0.166667	16.8	1.64e-07		2.17143	1.30189	1.66791	0.0106	1.88889	2.8	0.23
SANS-Global	4.02857	0.7	5.7551	1.67e-11	3.11111	0.7	4.44444	2.83e-06	5.66667	0.7	8.09524	6.43e-16		4.02857	2.54717	1.58159	0.000531	3.11111	5.66667	0.00489
B_10.5
Wercap-Mania	17.9375	4.4	4.0767	3.7e-31	26.4286	4.4	6.00649	9.1e-46	12.75	4.4	2.89773	1.88e-09		17.9375	13.9028	1.29021	2.81e-05	26.4286	12.75	1.24e-09
Wercap-Psychosis	14.375	0.533333	26.9531	2.96e-48	12.7143	0.533333	23.8393	1.35e-30	17.625	0.533333	33.0469	1.94e-57		14.375	7.15278	2.00971	1.06e-11	12.7143	17.625	0.0334
YMRS	2.5	0.5	5	0.000115	2.57143	0.5	5.14286	5.05e-05	1.625	0.5	3.25	0.00717		2.5	2.55556	0.978261	0.855	2.57143	1.625	0.322
SAPS-Global	2.625	0.166667	15.75	3.49e-08	2	0.166667	12	0.000113	3.5	0.166667	21	3.56e-10		2.625	1.43056	1.83495	0.00964	2	3.5	0.21
SANS-Global	3.5625	0.7	5.08929	3.92e-08	1.85714	0.7	2.65306	0.0333	5.5	0.7	7.85714	6.45e-13		3.5625	3.04167	1.17123	0.258	1.85714	5.5	0.00521
SAPS: min 0 max 16.
SAPS Global: items 7, 23, 25, 34
SANS: min 0 max 20
SANS Global: items 8, 13, 17, 22, 25
YMRS: min 0 max 60
11 items, los 4 primeros con peso doble
WERCAP: Mania min 0 max 49. (1-8) Psicosis min 0 max 64. (9-16)
