# Supplementary material for: Temperament & Character account for brain functional connectivity at rest: A diathesis-stress model of functional dysregulation in psychosis
Source: Mol Psychiatry. 2023 Apr 4;28(6):2238–53. doi: 10.1038/s41380-023-02039-6 (PMC10611583; doi:10.1038/s41380-023-02039-6)
Supplement: Supplementary file 10 — Supplementary Table S8 [file 41380_2023_2039_MOESM10_ESM.xlsx]

## Sheet: demographics (2)
Table S8: Comparison of controls and patient groups for demographics, duration of illness, and treatment history. Statistical results are shown using chi-square test for categorical vs
categorical variables, and using ANOVA and t-tests for categorical vs numerical variables (Matlab, Statistical Toolbox). The source of the variability is between groups. Chi=Square H = 1
suggests different distributions. P is the corresponding p-value for rejecting the null hypothesis. Test indicates the value of the statistical test. Df indicates the degrees of freedom, which is one for Chi-square tests, and varies for the Anova tests.
In the Anova tests the Sum of squares (SS) due to each source, and Mean squares (MS) for each source, which is the ratio SS/df, are reported.
Notes: Handedness (right or left).
Psychotropic medications include typical and atypical neuroleptics, other mood stabilizers (Carbamazepine, Divalproex, Oxcarbazepine, Topirimate, lamotrigine), other antidepressants (SSRIs). Duration of illness is in months.
Group x Gender
Groups		Group 2				Group 3				Group 4				Group 5				Controls
	H	p	test	effect	H	p	test	effect	H	p	test	effect	H	p	test	effect	H	p	test	effect
1	1	0.006913	7.29543	0.23	0	0.550097	0.357143	0.05	1	0.0016089	9.94954	0.26	0	0.584419	0.299145	0.04	0	0.0748654	3.17299	0.15
2					1	0.00118374	10.5156	0.27	0	0.629063	0.233333	0.04	1	0.0289815	4.76871	0.18	0	0.338783	0.915033	0.08
3									1	0.000230333	13.5659	0.31	0	0.254891	1.2963	0.09	1	0.0189058	5.5102	0.19
4													1	0.00812465	7.00579	0.23	0	0.151327	2.05882	0.12
5																	0	0.212317	1.55556	0.1
Group x Ethnicity
Groups		Group 2				Group 3				Group 4				Group 5				Controls
	H	p	test	effect	H	p	test	effect	H	p	test	effect	H	p	test	effect	H	p	test	effect
1	0	0.9082	2.1218	0.12	0	0.38	5.23	0.19	0	0.48	4.49	0.18	0	0.45	4.73	0.19	0	0.51	4.24	0.17
2					1	0.01	16.48	0.34	0	0.61	4.43	0.18	0	0.8	3.03	0.15	0	0.41	6.05	0.21
3									1	0.000436	20.29	0.39	1	0.02	11.62	0.28	0	0.0086	13.62	0.35
4													0	0.76	1.81	0.11	0	0.33	5.67	0.2
5																	0	0.43	4.82	0.19
Group x Handedness
Groups		Group 2				Group 3				Group 4				Group 5				Controls
	H	p	test	effect	H	p	test	effect	H	p	test	effect	H	p	test	effect	H	p	test	effect
1	0	0.07666	3.13433	0.15	0	0.313829	1.01449	0.08	0	~1	~0	~0	0	0.151327	2.05882	1	0	0.07666	3.13433	0.15
2					0	0.303077	1.06061	0.08	0	0.07666	3.13433	0.15	0	0.642579	0.215385	1	1	0.0298221	4.73889	0.18
3									0	0.313829	1.01449	0.08	0	0.5551	0.348259	1	0	0.303077	1.06061	0.08
4													0	0.151327	2.05882	1	0	0.07666	3.13433	0.15
5																	0	0.642579	0.215385	0.03
Table Group x Typical neuroleptic
Groups		Group 2				Group 3				Group 4				Group 5
	H	p	test	effect	H	p	test	effect	H	p	test	effect	H	p	test	effect
1	1	0.0394258	4.24242	0.17	0	~1	~0	~0	1	0.0203151	5.38462	0.19	1	0.0394258	4.24242	0.17
2					1	0.0394258	4.24242	0.17	0	0.721034	0.127505	0.03	1	0.0299994	4.14242	0.17
3									0	~1	~0	~0	1	0.0203151	5.38462	0.19
4													0	0.721034	0.127505	0.03
5
Group x Atypical neuroleptic
Groups		Group 2				Group 3				Group 4				Group 5
	H	p	test	effect	H	p	test	effect	H	p	test	effect	H	p	test	effect
1	0	0.0876688	2.91667	0.15	0	0.742596	0.107858	0.02	1	0.0286866	4.78632	0.19	0	0.525904	0.402299	0.05
2					0	0.163421	1.94229	0.12	0	0.614535	0.253623	0.04	0	0.274006	1.19658	0.12
3									0	0.0599152	3.53973	0.16	0	0.112411	2.52	0.13
4													1	0.00812465	7.00579	0.23
5
Group x other mood
Groups		Group 2				Group 3				Group 4				Group 5
	H	p	test	effect	H	p	test	effect	H	p	test	effect	H	p	test	effect
1	0	0.284065	1.14754	0.09	0	0.642579	0.215385	0.04	1	0.0314381	4.62888	0.18	0	0.690328	0.15873	0.03
2					0	0.13292	2.25806	0.13	0	0.254891	1.2963	0.09	0	0.494525	0.466667	0.06
3									1	0.0111781	6.43678	0.22	0	0.393153	0.729167	0.07
4													0	0.072998	3.21429	0.15
5
Group x Lithium
Groups		Group 2				Group 3				Group 4				Group 5
	H	p	test	effect	H	p	test	effect	H	p	test	effect	H	p	test	effect
1	1	0.0394258	4.24242	0.17	0	0.313829	1.01449	0.08	0	0.151327	2.05882	0.12	0	0.07666	3.13433	0.15
2					0	0.163836	1.93846	0.12	0	0.393153	0.729167	0.02	0	0.690328	0.15873	0.03
3									0	0.5551	0.348259	0.05	0	0.303077	1.06061	0.08
4													0	0.642579	0.215385	0.04
5
Group x SSRI/SNRI
Groups		Group 2				Group 3				Group 4				Group 5
	H	p	test	effect	H	p	test	effect	H	p	test	effect	H	p	test	effect
1	0	0.0876688	2.91667	0.15	0	0.303077	1.06061	0.08	1	0.003119	8.73652	0.25	1	0.0241944	5.08065	0.19
2					0	0.452446	0.564516	0.06	0	0.145272	2.12121	0.12	0	0.525904	0.402299	0.05
3									1	0.0314381	4.62888	0.18	0	0.171857	1.86667	0.12
4													0	0.403045	0.699223	0.07
5
Group x Other antidepressant
Groups		Group 2				Group 3				Group 4				Group 5
	H	p	test	effect	H	p	test	effect	H	p	test	effect	H	p	test	effect
1	0	~1	~0	~0	0	0.151327	2.05882	0.12	0	0.13292	2.25806	0.12	0	0.5551	0.348259	0.05
2					0	0.151327	2.05882	0.12	0	0.13292	2.25806	0.12	0	0.5551	0.348259	0.05
3									1	0.010415	6.5625	0.22	0	0.313829	1.01449	0.08
4													1	0.0463658	3.96825	0.17
5
Group x Benzodiazepines
Groups		Group 2				Group 3				Group 4				Group 5
	H	p	test	effect	H	p	test	effect	H	p	test	effect	H	p	test	effect
1	0	0.393153	0.729167	0.07	0	0.5551	0.348259	0.05	0	0.0741982	3.18761	0.15	1	0.0289997	4.83632	0.19
2					0	0.163836	1.93846	0.12	0	0.3245	0.970724	0.08	0	0.393153	0.729167	0.02
3									1	0.0241944	5.08065	0.19	0	0.5551	0.348259	0.05
4													0	0.0741982	3.18761	0.15
5
Group x anticholinergic
Groups		Group 2				Group 3				Group 4				Group 5
	H	p	test	effect	H	p	test	effect	H	p	test	effect	H	p	test	effect
1	0	~1	~0	~0	0	0.313829	1.01449	0.08	0	0.07666	3.13433	0.15	0	0.313829	1.01449	0.08
2					0	0.313829	1.01449	0.08	0	0.07666	3.13433	0.15	0	0.313829	1.01449	0.08
3									0	0.303077	1.06061	0.08	0	~1	~0	~0
4													0	0.303077	1.06061	0.08
5
Group x age by ANOVA-multicomparissons T-test (all >0.05)
	SS	df	MS	F	p	effect
	90.38	5	15.06	1.4	0.21	0.12
Group x duration months by ANOVA-multicomparissons T-test (all >0.05)
	SS	df	MS	F	p	effect
	15848	4	3962	1.25	0.29	0.23

## Sheet: demographics
Table SX. Demographics compared to fMRI groups (cero corresponds to controls) using chi-squared (chi2test function) for categorical vs categorical variables, and Anova and T-test for categorical vs numerical
variables (Matlab, Statistical Toolbox). Source of the variability is between groups. Chi-square H = 1 suggests different distributions. P is the corresponding pvalue of rejecting the null hypothesis, test indicates the
value of the statistic test, and effect the degree of freedom. Sum of squares (SS) due to each source. Mean squares (MS) for each source, which is the ratio SS/effect.
Effect size was determined by the Correlation Coefficient
Notes: Handedness (right , left).Psychotropic medication. Typical and aTypical neuroleptic. Other mood stabilizers included Tegretol/Carbamazepine, Depakote/Divalproex, Trileptal/Oxcarbazepine, Topomax/Topiramate, and Lamictal/Lamotrigine. Other antidepressants refers to other than selective serotonin reuptake inhibitors (SSRI). Duration of Illness (months)
Group x Gender
Groups		Group 2				Group 3				Group 4				Group 5				Controls
	H	p	test	effect	H	p	test	effect	H	p	test	effect	H	p	test	effect	H	p	test	effect
1	1	0.006913	7.29543	0.23	0	0.550097	0.357143	0.05	1	0.0016089	9.94954	0.26	0	0.584419	0.299145	0.04	0	0.0748654	3.17299	0.15
2					1	0.00118374	10.5156	0.27	0	0.629063	0.233333	0.04	1	0.0289815	4.76871	0.18	0	0.338783	0.915033	0.08
3									1	0.000230333	13.5659	0.31	0	0.254891	1.2963	0.09	1	0.0189058	5.5102	0.19
4													1	0.00812465	7.00579	0.23	0	0.151327	2.05882	0.12
5																	0	0.212317	1.55556	0.1
Group x Ethnicity
Groups		Group 2				Group 3				Group 4				Group 5				Controls
	H	p	test	effect	H	p	test	effect	H	p	test	effect	H	p	test	effect	H	p	test	effect
1	0	0.9082	2.1218	0.12	0	0.38	5.23	0.19	0	0.48	4.49	0.18	0	0.45	4.73	0.19	0	0.51	4.24	0.17
2					1	0.01	16.48	0.34	0	0.61	4.43	0.18	0	0.8	3.03	0.15	0	0.41	6.05	0.21
3									1	0.000436	20.29	0.39	1	0.02	11.62	0.28	0	0.0086	13.62	0.35
4													0	0.76	1.81	0.11	0	0.33	5.67	0.2
5																	0	0.43	4.82	0.19
Group x Handedness
Groups		Group 2				Group 3				Group 4				Group 5				Controls
	H	p	test	effect	H	p	test	effect	H	p	test	effect	H	p	test	effect	H	p	test	effect
1	0	0.07666	3.13433	0.15	0	0.313829	1.01449	0.08	0	~1	~0	~0	0	0.151327	2.05882	0.15	0	0.07666	3.13433	0.15
2					0	0.303077	1.06061	0.08	0	0.07666	3.13433	0.15	0	0.642579	0.215385	0.03	1	0.0298221	4.73889	0.18
3									0	0.313829	1.01449	0.08	0	0.5551	0.348259	0.04	0	0.303077	1.06061	0.08
4													0	0.151327	2.05882	0.15	0	0.07666	3.13433	0.15
5																	0	0.642579	0.215385	0.03
Table Group x Typical neuroleptic
Groups		Group 2				Group 3				Group 4				Group 5
	H	p	test	effect	H	p	test	effect	H	p	test	effect	H	p	test	effect
1	1	0.0394258	4.24242	0.17	0	~1	~0	~0	1	0.0203151	5.38462	0.19	1	0.0394258	4.24242	0.17
2					1	0.0394258	4.24242	0.17	0	0.721034	0.127505	0.03	1	0.0299994	4.14242	0.17
3									0	~1	~0	~0	0	0.0203151	5.38462	0.19
4													0	0.721034	0.127505	0.03
5
Group x Atypical neuroleptic
Groups		Group 2				Group 3				Group 4				Group 5
	H	p	test	effect	H	p	test	effect	H	p	test	effect	H	p	test	effect
1	0	0.0876688	2.91667	0.15	0	0.742596	0.107858	0.02	1	0.0286866	4.78632	0.19	0	0.525904	0.402299	0.05
2					0	0.163421	1.94229	0.12	0	0.614535	0.253623	0.04	0	0.274006	1.19658	0.12
3									0	0.0599152	3.53973	0.16	0	0.112411	2.52	0.13
4													1	0.00812465	7.00579	0.23
5
Group x other mood
Groups		Group 2				Group 3				Group 4				Group 5
	H	p	test	effect	H	p	test	effect	H	p	test	effect	H	p	test	effect
1	0	0.284065	1.14754	0.09	0	0.642579	0.215385	0.04	1	0.0314381	4.62888	0.18	0	0.690328	0.15873	0.03
2					0	0.13292	2.25806	0.13	0	0.254891	1.2963	0.09	0	0.494525	0.466667	0.06
3									1	0.0111781	6.43678	0.22	0	0.393153	0.729167	0.07
4													0	0.072998	3.21429	0.15
5
Group x Lithium
Groups		Group 2				Group 3				Group 4				Group 5
	H	p	test	effect	H	p	test	effect	H	p	test	effect	H	p	test	effect
1	1	0.0394258	4.24242	0.17	0	0.313829	1.01449	0.08	0	0.151327	2.05882	0.12	0	0.07666	3.13433	0.15
2					0	0.163836	1.93846	0.12	0	0.393153	0.729167	0.02	0	0.690328	0.15873	0.03
3									0	0.5551	0.348259	0.05	0	0.303077	1.06061	0.08
4													0	0.642579	0.215385	0.04
5
Group x SSRI/SNRI
Groups		Group 2				Group 3				Group 4				Group 5
	H	p	test	effect	H	p	test	effect	H	p	test	effect	H	p	test	effect
1	0	0.0876688	2.91667	0.15	0	0.303077	1.06061	0.08	1	0.003119	8.73652	0.25	1	0.0241944	5.08065	0.19
2					0	0.452446	0.564516	0.06	0	0.145272	2.12121	0.12	0	0.525904	0.402299	0.05
3									1	0.0314381	4.62888	0.18	0	0.171857	1.86667	0.12
4													0	0.403045	0.699223	0.07
5
Group x Other antidepressant
Groups		Group 2				Group 3				Group 4				Group 5
	H	p	test	effect	H	p	test	effect	H	p	test	effect	H	p	test	effect
1	0	~1	~0	~0	0	0.151327	2.05882	0.12	0	0.13292	2.25806	0.12	0	0.5551	0.348259	0.05
2					0	0.151327	2.05882	0.12	0	0.13292	2.25806	0.12	0	0.5551	0.348259	0.05
3									1	0.010415	6.5625	0.22	0	0.313829	1.01449	0.08
4													1	0.0463658	3.96825	0.17
5
Group x Benzodiazepines
Groups		Group 2				Group 3				Group 4				Group 5
	H	p	test	effect	H	p	test	effect	H	p	test	effect	H	p	test	effect
1	0	0.393153	0.729167	0.07	0	0.5551	0.348259	0.05	0	0.0741982	3.18761	0.15	1	0.0289997	4.83632	0.19
2					0	0.163836	1.93846	0.12	0	0.3245	0.970724	0.08	0	0.393153	0.729167	0.02
3									1	0.0241944	5.08065	0.19	0	0.5551	0.348259	0.05
4													0	0.0741982	3.18761	0.15
5
Group x anticholinergic
Groups		Group 2				Group 3				Group 4				Group 5
	H	p	test	effect	H	p	test	effect	H	p	test	effect	H	p	test	effect
1	0	~1	~0	~0	0	0.313829	1.01449	0.08	0	0.07666	3.13433	0.15	0	0.313829	1.01449	0.08
2					0	0.313829	1.01449	0.08	0	0.07666	3.13433	0.15	0	0.313829	1.01449	0.08
3									0	0.303077	1.06061	0.08	0	~1	~0	~0
4													0	0.303077	1.06061	0.08
5
Group x age by ANOVA-multicomparissons T-test (all >0.05)
	SS	df	MS	F	p	effect
	90.38	6	15.06	1.4	0.21	0.12
Group x duration months by ANOVA-multicomparissons T-test (all >0.05)
	SS	df	MS	F	p	effect
	39969.2	5	7993	2.16	0.061	0.18
